# Supplementary material for: Single-Step Engineered Gelatin-Based Hydrogel for Integrated Prevention of Postoperative Adhesion and Promotion of Wound Healing
Source: Gels. 2025 Oct 2;11(10):797. doi: 10.3390/gels11100797 (PMC12562426; doi:10.3390/gels11100797)
Supplement: Supplementary file 1 [file gels-11-00797-s001.zip]

Archive with 1 entries (1 files):
- gels-3881396-supplementary.pdf
